# Supplementary material for: Computational Study of Asian Propolis Compounds as Potential Anti-Type 2 Diabetes Mellitus Agents by Using Inverse Virtual Screening with the DIA-DB Web Server, Tanimoto Similarity Analysis, and Molecular Dynamic Simulation
Source: Molecules. 2022 Jun 21;27(13):3972. doi: 10.3390/molecules27133972 (PMC9268573; doi:10.3390/molecules27133972)
Supplement: Supplementary file 1 [file molecules-27-03972-s001.zip]

Archive with 1 entries (1 files):
- molecules-1748383-supplementary.pdf
